# Supplementary material for: Patch testing in Lao medical students
Source: PLoS One. 2020 Jan 16;15(1):e0217192. doi: 10.1371/journal.pone.0217192 (PMC6964850; doi:10.1371/journal.pone.0217192)
Supplement: S1 File — (CSV) [file pone.0217192.s002.csv]

age range	medical_conditions	known_allergies	allergic_reactions_day_2	irritant_reactions_day_2	strength_allergic_reaction_day_2	allergic_reactions_day_4	irritant_reactions_day_4	strength_allergic_reaction_day_4
>20		?SLS
>20		Ampicillin	gold_sodium_thiosulphate		+	gold_sodium_thiosulphate		+
>20		Ant venom
>20		Bee venom	nickel		++	nickel mercapto-mix		++,++
>20	other	Cephalosporins
>20		Dust
<20	asthma	Fermented food	gold_sodium_thiosulphate		+	gold_sodium_thiosulphate		+
>20		Frog (eating)		budesonide
>20		Gold	cobalt		+/-	cobalt gold_sodium_thiosulphate		+, +
>20		Gold
>20		Heat rash
<20		House dust mite				thiomersal		+
>20		House dust mite
<20		House dust mite
>20		House dust mite
<20	asthma	House dust mite
<20		Insect bite	p-tert-Butylphenol_formaldehyde thiomersal		+,++	p-tert-Butylphenol_formaldehyde thiomersal		+,++
>20		Insect bite reactions
>20		Insect bites
>20		Insect bites
>20		Insect bites
<20		Insect bites
<20		Insect bites
<20		Itching with alcohol
>20		Jewellery	nickel		+++	nickel		+++
>20		Rash ? Cause	formaldehyde		+/-	gold_sodium_thiosulphate		+
>20		Rash ?cause
>20		Rash ?cause
<20		Seafood	thiomersal		+	nickel thiomersal		+,++
>20		Seafood
>20		Seafood
>20		Seafood
>20		Seafood
<20		Seafood
>20		Seafood - rash, breathing difficulties
>20		Shrimp	gold_sodium_thiosulphate		+/-	gold_sodium_thiosulphate		+
>20		Shrimp	nickel		++	nickel		++
>20		Shrimp	thiuram_mix		+
>20		Skin rash cause unknown		p-tert-Butylphenol_formaldehyde methyldibromo_glutaronitrile			p-tert-Butylphenol_formaldehyde methyldibromo_glutaronitrile
>20		Some jewelery	black_rubber_mix		+	black_rubber_mix		+
>20		Steroid	cl+me-Isothiazolinone		+	cl+me-Isothiazolinone		++
>20		Unkonwn food - rash
>20		Washing detergent
>20		Washing detergent
>20			balsum_of_Peru		+/-	balsum_of_Peru		+/-
>20						fragrance_mix quinoline_mix gold_sodium_thiosulphate		+,+,+
>20			gold_sodium_thiosulphate		+	gold_sodium_thiosulphate		+
>20			methyldibromo_glutaronitrile		+	methyldibromo_glutaronitrile		+
>20			nickel		++	nickel		++
>20			nickel		++	nickel		++
>20			nickel		++	nickel		++
>20			nickel		++	nickel		++
<20			nickel		+	nickel		++
>20						nickel		+
<20						nickel		+
>20			nickel		+	nickel		+
>20			nickel		+++	nickel		+++
>20			nickel cobalt		+++,+	nickel cobalt		+++,+
<20			nickel gold_sodium_thiosulphate		+, +/-	nickel gold_sodium_thiosulphate		++, ++
>20			p-tert-Butylphenol_formaldehyde		+	p-tert-Butylphenol_formaldehyde		+
>20						p-tert-Butylphenol_formaldehyde epoxy_resin		+,+
>20						parabens_mix cobalt thiomersal		+,+,++
>20			thiomersal		+	thiomersal		+
>20			thiomersal		+	thiomersal		+
>20						thiomersal		+
<20			thiomersal		+	thiomersal		++
>20			thiomersal thiuram_mix gold_sodium_thiosulphate		+, +/-, +	thiomersal gold_sodium_thiosulphate		++, +
>20			thiomersal thiuram_mix		+,+	thiomersal thiuram_mix		++,++
>20						wool_alcohols gold_sodium_thiosulphate		+/-,+
>20
>20
>20
>20
>20
>20	other
>20	asthma
>20
>20
>20
>20
>20
>20
>20
>20
>20
>20
>20
>20
>20
>20
>20
>20
>20	asthma
>20	other
>20
>20
>20
<20			ethylenediamine cobalt p-tert-Butylphenol_formaldehyde epoxy_resin		+,+/-,+,+
>20
>20
<20
>20
>20
>20
>20
>20
<20
<20
>20
>20
>20
>20
>20			thiuram_mix		+/-
<20
<20
<20
>20	other
<20			nickel		+/-
>20
>20
>20
>20
>20
>20
>20			p-tert-Butylphenol_formaldehyde epoxy_resin		+, +
>20
<20
<20
>20
>20
>20
<20							nickel	Irr
<20	asthma
>20
<20
>20
>20
>20
>20
<20
>20
<20
<20							nickel	IRR
<20
>20
<20
>20
>20
>20	other
<20
